# Supplementary material for: BLF1 Affects ATP Hydrolysis Catalyzed by Native and Mutated eIF4A1 and eIF4A2 Proteins
Source: Toxins (Basel). 2025 May 7;17(5):232. doi: 10.3390/toxins17050232 (PMC12115832; doi:10.3390/toxins17050232)
Supplement: Supplementary file 1 [file toxins-17-00232-s001.zip]

Archive with 1 entries (1 files):
- toxins-3542694-supplementary.pdf
